# Supplementary material for: Microbial metabolite Urolithin A protects against inorganic arsenic-induced gut barrier dysfunction in humanized AS3MT mice
Source: Gut Microbes. 2026 Jul 3;18(1):2696618. doi: 10.1080/19490976.2026.2696618 (PMC13348994; doi:10.1080/19490976.2026.2696618)
Supplement: Supplementary Table 3.xlsx [file KGMI_A_2696618_SM5993.xlsx]

## Sheet: Sheet1
Taxonomy	VEH1	VEH2	VEH3	VEH4	UroA1	UroA2	UroA3	UroA4	UroA5	As.VEH1	As.VEH2	As.VEH3	As.VEH4	As.VEH5	As.VEH6	As.VEH7	As.VEH8	As.UroA1	As.UroA2	As.UroA3	As.UroA4	As.UroA5	As.UroA6	As.UroA7	As.UroA8
Akkermansia	0.00267438	0.125739	0.287767	0.167431	0.278853	0.0221669	0.252066	0.317001	0.143427	0.0128718	0.0653048	0.0144917	0.065631	0.455297	0.336776	0.295247	0.240661	0.0877761	0.0996478	0.142916	0.215277	0.0726322	0.0909941	0.0277983	0.0726974
Lactococcus	0.425726	3.26144e-05	0.000576187	0.00188076	0.000260915	5.43573e-05	0.000206558	0.0152527	0.0055227	0.000141329	0.000250043	8.69716e-05	0	0.000587059	0.000815359	8.69716e-05	0.000510958	0.0186554	3.26144e-05	0	7.61002e-05	0.000119586	9.78431e-05	8.69716e-05	0.000587059
Bacteroides	0.00834928	0.0917877	0.111856	0.108323	0.10991	0.258088	0.124478	0.030788	0.0235476	0.14184	0.337265	0.147645	0.20746	0.134893	0.0986258	0.167681	0.124674	0.0840581	0.167507	0.105497	0.17029	0.0455731	0.0383871	0.141535	0.0944512
Romboutsia	0.137763	0.0107084	0.0920595	0.109682	0.0300813	0.00884937	0.153081	0.102964	0.254501	0	1.08715e-05	0	0	0.00642503	0.0494977	0.000402244	0.0340494	0.0867977	0.119325	0.123587	0.0253196	0.196023	0.274885	0.0328318	0.0712733
Ligilactobacillus	0.186435	0.00107627	0.00512046	0.0068164	0.00676205	0.00340277	0.0151113	0.0354192	0.0479866	0.0216777	0.0055227	0.000652287	0.000608802	0.00489216	0.00868629	0.00406592	0.00157636	0.0339516	0.00234823	0.00138067	0.00499	0.00307662	0.00480518	0.00351148	0.00969734
Dubosiella	0	0	0	0	0.000793616	0	0.0509436	0.00170682	0.00762089	0	0	0	0	0	0	0	3.26144e-05	0.161376	0.0301248	0.0036963	0.00322882	0.1361	0.0413007	0.105344	0.00193512
Erysipelatoclostridium	0.00328318	0.0776331	0.0300813	0.0320708	0.00485954	0.0172965	0.00205471	0.00154375	0.00928422	0.0626522	0.00356584	0.000576187	0.000924074	0	7.61002e-05	0.000337015	0.00110889	0.00305488	0.00235911	0.0182967	0.022493	0.0294073	0.150363	0.00235911	0.105714
Clostridium_sensu_stricto_1	0.0154483	0.00404418	0.0112411	0.0233084	0.00186989	0.000652287	0.00273961	0.00464211	0.0152418	0.043812	0.0212754	0.0288094	0.00630544	0.0017503	0.00614237	0.000337015	0.0102953	0.0947447	0.0161767	0.0198295	0.0243521	0.00884937	0.0245586	0.0103822	0.0171443
Parabacteroides	0.00303314	0.013274	0.0229496	0.0223843	0.0413333	0.0797313	0.04254	0.0291572	0.0149156	0.0139046	0.0609128	0.0254936	0.0295377	0.0110998	0.0204383	0.0383545	0.0505523	0.0225257	0.0674248	0.0619347	0.0267112	0.0938642	0.029853	0.063511	0.0717081
Rikenellaceae_RC9_gut_group	0.00209819	0.0232975	0.0183075	0.0182206	0.0207536	0.0459645	0.0127087	0.00316359	0.00538137	0.0169051	0.0113281	0.0843299	0.019873	0.00987128	0.0173291	0.0292551	0.0326687	0.02732	0.0512589	0.029266	0.0858845	0.0261241	0.0286245	0.064109	0.0209276
Alloprevotella	0.000478344	0.0298095	0.034169	0.0184815	0.0151766	0.0824491	0.0073491	0.0384523	0.00616412	0.0536941	0.0300378	0.0667834	0.071295	0.0285267	0.023678	0.0714363	0.0147526	0.00207645	0.0266351	0.0383871	0.0186119	0.0569012	0.0247108	0.0300378	0.0160463
Lachnospiraceae_NK4A136_group	0.0157093	0.0520308	0.00581623	0.0286137	0.0340059	0.0305814	0.0135458	0.0329949	0.0138176	0.0150026	0.0221778	0.0151439	0.0308423	0.00822969	0.0695664	0.0155027	0.0452361	0.0290268	0.0190033	0.0146547	0.0148395	0.0178292	0.0222756	0.037724	0.0357127
Blautia	0.00900157	0.0166551	0.00322882	0.00657723	0.018688	0.0196338	0.00163072	0.0059032	0.00655549	0.00942555	0.0227213	0.0554988	0.0647286	0.018775	0.00168508	0.000380501	0.00414202	0.000761002	0.00500087	0.00339189	0.00171769	0.000413115	0.0114694	0.00298965	0.0197752
Enterorhabdus	0.00654462	0.00252218	0.00268525	0.00327231	0.00420725	0.0016742	0.0019025	0.00578361	0.0165681	0.00168508	0.00387024	0.0532701	0.00164159	0.0055988	0.00244608	0.00328318	0.00147852	0.00343538	0.00166333	0.00267438	0.00591407	0.00219603	0.00297878	0.00183728	0.0017503
Faecalibaculum	0.00389198	0.000119586	0.000195686	6.52287e-05	0	0	2.17429e-05	0	3.26144e-05	0	0	0	0	0	0	0	0	0.0321904	0.0135132	0.00660985	0.00492477	0.0528135	0.0281897	0.00969734	0.00329405
Marvinbryantia	0.000565316	0.00475083	0.0206449	0.00690337	0.00482693	0.00737085	0.00546834	0.0205471	0.00909941	0	0	0	0	0	0	0	3.26144e-05	0.000989302	0.000358758	0.00900157	0.00388111	0.00485954	0.00631632	0.000771873	0.0492586
Alistipes	0.0039246	0.0346908	0.0387894	0.0295269	0.0217538	0.0206449	0.0242651	0.00976257	0.00470734	0.0118934	0.017503	0.0108823	0.0276679	0.0337667	0.0305488	0.0345386	0.0454536	0.0139481	0.0202535	0.0208297	0.0315381	0.0336906	0.0162746	0.0151657	0.0323317
GCA-900066575	0.00487041	0.00839276	0.0211993	0.0171552	0.0348213	0.0329514	0.0169377	0.0375718	0.0387894	0.00253305	0.0105888	0.00344625	0.0104583	0.00512046	0.00833841	0.00465298	0.0135023	0.00633806	0.0104257	0.0119369	0.00899069	0.00326144	0.00191338	0.0362889	0.00745782
Lactobacillus	0.0286463	0.000173943	0.00133719	0.000510958	0.00557706	0.000282658	0.000554444	0.00142416	0.00368542	0.001522	0.00127196	0.000141329	0.00101105	0.00188076	0.000489216	0.00059793	0.00163072	0.00957775	0.00366368	0.00277222	0.00153288	0.00333754	0.00192425	0.000282658	0.00222865
Odoribacter	0.00528353	0.00779483	0.0102083	0.0159267	0.0108062	0.00728388	0.0193512	0.0134371	0.0117738	0.00821882	0.00751218	0.0149483	0.0132306	0.0114476	0.00442468	0.0100344	0.0114259	0.0119586	0.0219495	0.00955601	0.0119477	0.0186337	0.0256023	0.00879501	0.0271352
Colidextribacter	0.00320708	0.00587059	0.00242433	0.0160137	0.00912115	0.00764263	0.00571839	0.00804488	0.00813185	0.00132632	0.00469647	0.00371804	0.00538137	0.00531614	0.00887111	0.00393547	0.0101539	0.00584884	0.0054466	0.00451165	0.0105127	0.00265264	0.00229388	0.0146765	0.00488128
A2	0.00257654	0.00740346	0.00075013	0.0149265	0.00323969	0.00351148	0.00161985	0.00204383	0.00404418	0.00143503	0.0019025	0.00902331	0.00204383	0.000500087	0.00223952	0.00283745	0.00298965	0.00130457	0.00236998	8.69716e-05	0.0019025	0.000587059	0.00188076	0.000195686	0.00664246
Lachnospiraceae_UCG-006	0.00414202	0.00585971	0.00442468	0.00722952	0.00988215	0.0063598	0.00293529	0.00812098	0.0100778	0.0061315	0.00756653	0.0116433	0.00393547	0.00102192	0.0017503	0.00340277	0.0044573	0.00217429	0.00626196	0.00331579	0.00893634	0.00208732	0.00151113	0.0135676	0.00693599
Helicobacter	1.08715e-05	0.0128066	0.000478344	0.00119586	0.00270699	0.000358758	0.000815359	0.000173943	6.52287e-05	0.00253305	0.00335928	0.000391372	0.000456601	0.00052183	0.00111976	0.00296791	0.000847974	0.000163072	0.000315272	0.000195686	0.000608802	3.26144e-05	0.000130457	0.00621847	0.000945817
Oscillibacter	0.00223952	0.00320708	0.000565316	0.011415	0.00328318	0.00189163	0.00409854	0.00579449	0.00768612	0.000173943	0.00052183	0.000847974	0.00191338	0.00310924	0.00265264	0.00172856	0.00350061	0.00414202	0.00472908	0.00279396	0.00265264	0.00110889	0.00111976	0.0044573	0.00231562
Acetatifactor	0.0019786	0.00836015	0.00204383	0.0107519	0.00322882	0.00877326	0.00235911	0.00413115	0.000847974	0.00075013	0.00301139	0.00268525	0.00418551	0	0	0	0	0.00213081	0.00809923	0.00903418	0.0061315	0.00538137	0.00634893	0.0100126	0.00890372
Escherichia-Shigella	6.52287e-05	6.52287e-05	0.000217429	0	3.26144e-05	0	5.43573e-05	0	0	0.00227213	0.000239172	2.17429e-05	1.08715e-05	8.69716e-05	8.69716e-05	0.000282658	4.34858e-05	0	0	6.52287e-05	5.43573e-05	1.08715e-05	7.61002e-05	0.0103279	8.69716e-05
Lachnoclostridium	0.000358758	0.00160898	0.00128283	0.00059793	0.00140242	0.00131545	0.00138067	0.00305488	0.00123935	0.00285919	0.00435945	0.00480518	0.00164159	0.0018264	0.00290268	0.000913202	0.000619673	0.000826231	0.00157636	0.000761002	0.00221778	0.00353322	0.00295704	0.00560967	0.00981692
Staphylococcus	0.000108715	2.17429e-05	0.00036963	0.00916464	0	0	7.61002e-05	9.78431e-05	0	0.000423987	2.17429e-05	4.34858e-05	1.08715e-05	0	5.43573e-05	0	0	0.000108715	0	0	0	2.17429e-05	0	0	7.61002e-05
Desulfovibrio	0.000119586	0.000826231	0.000467473	0.00203296	0.00220691	0.000413115	0.000619673	0.000858845	0.00161985	0.00203296	0.00067403	0.00298965	0.000293529	0.000402244	0.00059793	0.000554444	0.000793616	0.000423987	0.000576187	0.000271786	0.00219603	0.000141329	0.000576187	0.00907767	0.00059793
[Eubacterium]_xylanophilum_group	0	0.00312011	0	3.26144e-05	0.00339189	0.00755566	0.000532701	0.00216342	0.000934945	0.00484867	0.00307662	0.00591407	0.000337015	0.00466385	0.00743608	0.00577274	0.00473995	9.78431e-05	0.000782745	0.000217429	0.000315272	0	2.17429e-05	0	2.17429e-05
Streptococcus	0.00320708	0.00116325	0.0036963	0.000869716	0.000902331	0.000771873	0.000228301	0.00118499	0.0011415	0.00754479	0.000641416	7.61002e-05	0.000304401	0.000467473	0.00067403	0.000173943	0.000119586	0.00208732	0.000467473	0.000554444	0.00111976	0.000510958	0.00168508	0.000706645	0.00123935
Sporosarcina	0	0	0.000826231	0.00743608	0	0	0	0	0	2.17429e-05	0	0	0	0	0	0	0	4.34858e-05	0	0	0	0	0	0	0
Turicibacter	0.000576187	9.78431e-05	0.000478344	0.00232649	0.000510958	8.69716e-05	0.00291355	0.00617499	0.00302226	8.69716e-05	0	0	0	0.00220691	0.00263089	0.000173943	0.00268525	0	0	0	0	0.00241346	0.00321795	0	0.00665333
Rikenella	0.000489216	0.00215255	0.00272874	0.00128283	0.00320708	0.00116325	0.00267438	0.00210906	0.00282658	0.00543573	0.00192425	0.00210906	0.00138067	0.00505523	0.00357671	0.00571839	0.00656636	0.00126109	0.00111976	0.00232649	0.00130457	0.000587059	0.00132632	0.00103279	0.00405505
