# Supplementary material for: Microbial metabolite Urolithin A protects against inorganic arsenic-induced gut barrier dysfunction in humanized AS3MT mice
Source: Gut Microbes. 2026 Jul 3;18(1):2696618. doi: 10.1080/19490976.2026.2696618 (PMC13348994; doi:10.1080/19490976.2026.2696618)
Supplement: Supplementary Table 4.xlsx [file KGMI_A_2696618_SM5994.xlsx]

## Sheet: Sheet1
Taxon (Level)	Likely/Reported Metabolites	Functional Notes	rank	estimate	std.error	statistic	p.value	p.adj.BH.rank
G: Dubosiella	SCFAs (inferred acetate/propionate)	Firmicutes genus but specific products poorly characterized	Genus	11.6943	0.979562	11.9383	9.99e-09	1.9e-07
G: Faecalibaculum	Lactate, acetate	Firmicutes often producing lactate/acetate from carbs	Genus	11.1892	0.500991	22.3342	2.4e-12	1.14e-10
G: Marvinbryantia	Butyrate	Known butyrate producer from complex carbohydrates	Genus	8.92784	0.866628	10.3018	6.46e-08	1.02e-06
F: Peptostreptococcaceae	SCFAs, isobutyrate	Amino acid and carbohydrate fermentation	Family	8.60815	2.1236	4.05357	0.00118495	0.0116125
G: Romboutsia	Acetate, formate, ethanol	Ferments sugars and amino acids to mixed acids	Genus	8.60806	2.1236	4.05353	0.00118504	0.00750526
F: UCG-010 (clade)	Likely SCFAs (butyrate/acetate)	Firmicutes cluster producing SCFAs (inferred from related taxa)	Family	7.89822	0.307126	25.7165	3.48e-13	1.7e-11
G: UCG-010 Family	Inferred butyrate/acetate	Similar to other UCG-010 clades with fermentation capacity	Genus	7.89822	0.307126	25.7165	3.48e-13	3.3e-11
F: Erysipelotrichaceae	SCFAs, potentially lactate/acetate	Involved in gut fermentation; may impact host bile acid metabolism	Family	7.08573	1.54751	4.5788	0.000429453	0.0052608
P: Patescibacteria	Unknown/limited data; genomic predictions suggest minimal metabolic capacity	Candidate phyla with reduced genomes; may depend on other microbes for metabolites	Phylum	6.09107	0.413755	14.7215	6.52e-10	7.82e-09
C: Saccharimonadia (Patescibacteria)	Unknown	Typically reduced metabolic pathways; ecological interactions inferred	Class	6.09107	0.413755	14.7215	6.52e-10	1.11e-08
O: Saccharimonadales	Unknown	Likely limited metabolic repertoire	Order	6.09107	0.413755	14.7215	6.52e-10	2.02e-08
F: Saccharimonadaceae	Unknown	Candidate family with small genomes	Family	6.09107	0.413755	14.7215	6.52e-10	1.6e-08
G: Candidatus_Saccharimonas	Unknown	Candidate lineage with limited known metabolites	Genus	6.09107	0.413755	14.7215	6.52e-10	2.06e-08
G: Acetatifactor	Acetate (primary)	Named for acetate production; alve fermentation roles	Genus	5.86261	1.68063	3.48835	0.00361801	0.0202183
G: Peptococcus	SCFAs, branched acids	Peptidic fermentation to SCFAs	Genus	5.65146	0.84102	6.71977	9.79e-06	0.0001033
O: Peptostreptococcales-Tissierellales	SCFAs and branched acids	Firmicutes order with fermentation capacity	Order	4.91718	1.006	4.88784	0.000239681	0.0024767
O: Erysipelotrichales	Potential SCFAs; respiratory reductase substrates	Members encode reductases using host/diet metabolites	Order	4.83999	0.847463	5.71115	5.38e-05	0.000833765
G: Anaerovorax	Butyrate, other SCFAs	Anaerobic fermenter; may produce butyrate	Genus	3.68932	0.533741	6.9122	7.18e-06	8.53e-05
G: Family_XIII_AD3011_group	Butyrate/propionate (inferred)	Clostridiales-related SCFA producers	Genus	3.47099	0.649022	5.34803	0.000102821	0.000697713
C: Bacilli	Lactate, acetate, ethanol	Many lactic acid bacteria produce organic acids and can modulate gut pH	Class	3.3445	0.720886	4.63943	0.000382681	0.00325278
G: Harryflintia	SCFAs (likely butyrate/acetate)	Firmicutes; fermentation predicted	Genus	2.27249	0.638041	3.56166	0.00312765	0.0185704
G: Enterococcus	Lactate, acetate; interacts with bile acids	Lactic acid bacteria; also produce or modify fatty acids and may influence host bile acid profiles	Genus	1.9036	0.610556	3.11782	0.00755995	0.0359098
F: Oscillospirales (order)	Butyrate, valerate	Clostridiales-like Firmicutes often produce SCFAs	Family	1.64627	0.494314	3.33042	0.00495322	0.0404513
G: Oscillospirales Order	Butyrate, valerate	Similar to Oscillospirales family fermentation	Genus	1.64627	0.494314	3.33042	0.00495322	0.026142
G: Rikenella	Succinate, acetate (possible)	Bacteroidetes-related genera associated with lipid/SCFA profiles	Genus	-1.31636	0.420193	-3.13274	0.00733914	0.0359098
C: Alphaproteobacteria	Limited SCFA production; some members may transform sugars	Generally minor gut constituents; functional roles unclear	Class	-2.51716	0.823362	-3.05717	0.00852752	0.0483226
G: Paludicola	SCFAs (likely acetate/propionate)	Member of diverse anaerobic fermenters	Genus	-2.87219	0.511479	-5.61545	6.37e-05	0.000489638
G: Butyricicoccus	Butyrate (major)	Known butyrate producer with anti-inflammatory implications	Genus	-3.58216	0.611366	-5.85927	4.15e-05	0.000394387
G: [Eubacterium]_xylanophilum_group	Butyrate, acetate	Classical butyrate producer via carbohydrate fermentation	Genus	-6.05634	1.08402	-5.58692	6.7e-05	0.000489638
