# Supplementary material for: Microbial metabolite Urolithin A protects against inorganic arsenic-induced gut barrier dysfunction in humanized AS3MT mice
Source: Gut Microbes. 2026 Jul 3;18(1):2696618. doi: 10.1080/19490976.2026.2696618 (PMC13348994; doi:10.1080/19490976.2026.2696618)
Supplement: Supplementary Table 5.xlsx [file KGMI_A_2696618_SM5997.xlsx]

## Sheet: Sheet1
Differentially observed Taxa (arsenic+veh Vs. arsenic+UroA)
taxon	rank	estimate	std.error	statistic	p.value	p.adj.BH.rank
P: Patescibacteria	Phylum	6.09107	0.413755	14.7215	6.52022e-10	7.82426e-09
C: Alphaproteobacteria	Class	-2.51716	0.823362	-3.05717	0.00852753	0.0483226
C: Bacilli	Class	3.3445	0.720886	4.63943	0.000382681	0.00325278
C: Saccharimonadia	Class	6.09107	0.413755	14.7215	6.52022e-10	1.10844e-08
O: Erysipelotrichales	Order	4.83999	0.847463	5.71115	5.37913e-05	0.000833765
O: Peptostreptococcales-Tissierellales	Order	4.91718	1.006	4.88784	0.000239681	0.0024767
O: Saccharimonadales	Order	6.09107	0.413755	14.7215	6.52022e-10	2.02127e-08
F: Erysipelotrichaceae	Family	7.08573	1.54751	4.5788	0.000429453	0.0052608
F: Erysipelotrichales Order	Family	-5.90243	0.74627	-7.90924	1.56358e-06	2.55385e-05
F: Oscillospirales Order	Family	1.64627	0.494314	3.33042	0.00495322	0.0404513
F: Peptostreptococcaceae	Family	8.60815	2.1236	4.05357	0.00118495	0.0116125
F: Saccharimonadaceae	Family	6.09107	0.413755	14.7215	6.52022e-10	1.59745e-08
F: UCG-010	Family	7.89822	0.307126	25.7165	3.47811e-13	1.70427e-11
G: [Eubacterium]_xylanophilum_group	Genus	-6.05634	1.08402	-5.58692	6.70031e-05	0.000489638
G: Acetatifactor	Genus	5.86261	1.68063	3.48835	0.00361801	0.0202183
G: Anaerovoracaceae Family	Genus	3.75356	0.279038	13.4518	2.13141e-09	5.0621e-08
G: Anaerovorax	Genus	3.68932	0.533741	6.9122	7.18304e-06	8.52985e-05
G: Butyricicoccus	Genus	-3.58216	0.611366	-5.85927	4.15144e-05	0.000394387
G: Candidatus_Saccharimonas	Genus	6.09107	0.413755	14.7215	6.52022e-10	2.06474e-08
G: Dubosiella	Genus	11.6943	0.979562	11.9383	9.99334e-09	1.89873e-07
G: Enterococcus	Genus	1.9036	0.610556	3.11782	0.00755995	0.0359098
G: Erysipelatoclostridiaceae Family	Genus	4.55996	0.794803	5.73722	5.13827e-05	0.000443759
G: Erysipelotrichales Order	Genus	-5.90243	0.74627	-7.90924	1.56358e-06	2.12201e-05
G: Faecalibaculum	Genus	11.1892	0.500991	22.3342	2.39637e-12	1.13828e-10
G: Family_XIII_AD3011_group	Genus	3.47099	0.649022	5.34803	0.000102821	0.000697713
G: Harryflintia	Genus	2.27249	0.638041	3.56166	0.00312765	0.0185704
G: Marvinbryantia	Genus	8.92784	0.866628	10.3018	6.45532e-08	1.02209e-06
G: Oscillospirales Order	Genus	1.64627	0.494314	3.33042	0.00495322	0.026142
G: Paludicola	Genus	-2.87219	0.511479	-5.61545	6.36952e-05	0.000489638
G: Peptococcus	Genus	5.65146	0.84102	6.71977	9.78636e-06	0.0001033
G: Rhodospirillales Order	Genus	-2.51716	0.823362	-3.05717	0.00852753	0.0385769
G: Rikenella	Genus	-1.31636	0.420193	-3.13274	0.00733914	0.0359098
G: Romboutsia	Genus	8.60806	2.1236	4.05353	0.00118504	0.00750526
G: UCG-010 Family	Genus	7.89822	0.307126	25.7165	3.47811e-13	3.30421e-11
Differentially observed Taxa (veh Vs. arsenic+veh)
taxon	rank	estimate	std.error	statistic	p.value	p.adj.BH.rank
P: Patescibacteria	Phylum	-7.14793	0.230823	-30.9672	2.89359e-11	2.89359e-10
P: Proteobacteria	Phylum	2.32285	0.677146	3.43036	0.00643458	0.0321729
C: Saccharimonadia	Class	-7.14793	0.230823	-30.9672	2.89359e-11	4.05103e-10
O: Saccharimonadales	Order	-7.14793	0.230823	-30.9672	2.89359e-11	7.52334e-10
F: Enterococcaceae	Family	-3.36932	0.847369	-3.97622	0.00261692	0.0235523
F: Erysipelotrichales Order	Family	5.90243	1.08145	5.45789	0.00027775	0.00312468
F: Oscillospirales Order	Family	-3.90528	0.51907	-7.52362	2.00766e-05	0.000301149
F: Saccharimonadaceae	Family	-7.14793	0.230823	-30.9672	2.89359e-11	1.30212e-09
F: UCG-010	Family	-7.71709	0.42047	-18.3535	4.96221e-09	1.1165e-07
G: [Eubacterium]_nodatum_group	Genus	4.00222	0.915902	4.3697	0.00139974	0.0139974
G: [Eubacterium]_xylanophilum_group	Genus	6.43389	1.62532	3.95853	0.00269286	0.0172666
G: Anaerovoracaceae Family	Genus	-3.95822	0.319527	-12.3878	2.16503e-07	6.49509e-06
G: Anaerovorax	Genus	-3.4977	0.87771	-3.98503	0.00257991	0.0172666
G: Candidatus_Saccharimonas	Genus	-7.14793	0.230823	-30.9672	2.89359e-11	2.60423e-09
G: Enterococcus	Genus	-3.36932	0.847369	-3.97622	0.00261692	0.0172666
G: Erysipelotrichales Order	Genus	5.90243	1.08145	5.45789	0.00027775	0.00357107
G: Faecalibaculum	Genus	-5.67453	0.879091	-6.455	7.30121e-05	0.00109518
G: Family_XIII_AD3011_group	Genus	-3.44759	0.806585	-4.2743	0.00162594	0.0146334
G: Jeotgalicoccus	Genus	-5.54136	1.38194	-4.00984	0.00247871	0.0172666
G: Marvinbryantia	Genus	-9.34527	0.86643	-10.786	7.91211e-07	1.78023e-05
G: Oscillospirales Order	Genus	-3.90528	0.51907	-7.52362	2.00766e-05	0.000361378
G: Parvibacter	Genus	-2.67856	0.70923	-3.77672	0.00362141	0.0203704
G: Peptococcus	Genus	-2.78232	0.629462	-4.42016	0.00129379	0.0139974
G: UCG-005	Genus	-2.77124	0.707391	-3.91755	0.00287777	0.0172666
G: UCG-010 Family	Genus	-7.71709	0.42047	-18.3535	4.96221e-09	2.23299e-07
